# Supplementary material for: Analysis of the association between salivary proteins and oral mucositis in patients with head and neck cancer undergoing IMRT: a longitudinal study
Source: BMC Oral Health. 2024 May 29;24:630. doi: 10.1186/s12903-024-04400-9 (PMC11134661; doi:10.1186/s12903-024-04400-9)
Supplement: Supplementary file 2 — Supplementary Material 2. [file 12903_2024_4400_MOESM2_ESM.xlsx]

## Sheet: SFR-proteins 
	localiz	SFR PRE	SFR FU1	SFR FU2	PRETPC	FU1TPC	FU2TPC	PRE TPC OUT	FU1 TPC OUT	FU2 TPC OUT	PRE MUC5B	FU1MUC5B	FU2MUC5B	PREMUC5B OUT	FU1MUC5B OUT	FU2MUC5B OUT	PREMUC 7	FU1MUC 7	FU2MUC 7	PREMUC 7OUT	FU1MUC 7OUT	FU2MUC 7OUT	PREAMYLASE UNITS	FU1AMYLASE UNITS	FU2AMYLASE UNITS	PREAMY OUT	FU1AMY OUT	FU2AMY OUT	PRECYST S	FU1CYST S	FU2CYST S	PRECYST S OUT	FU1CYST S OUT	FU2CYST S OUT	PREALBUMIN	FU1ALBUMIN	FU2ALBUMIN	PREALB OUT	FU1ALB OUT	FU2ALB OUT	SFR PRE	SFR FU1	SFR FU2	PREIgA	FU1IgA	FU2IgA	PREIgA OUT	FU1IgA OUT	FU2IgA OUT
	left oropharynx/ TONSIL	0.717	0.267	0.662	1.01542	2.65443	2.36874	0.728058	0.708732	1.56811	58.4169	94.3762	222.012	41.8849	25.1985	146.972	1.53857	17.9665	3.13301	1.10315	4.79704	2.07405	56.8489	72.085	101.574	40.7606	19.2467	67.2422	15.4172	5.50872	11.2389	11.0541	1.47083	7.44012	22.7889	240.014	113.701	16.3396	64.0837	75.2701	0.717	0.267	0.662	7.84878	11.0683	7.32898	5.62758	2.95523	4.85178
	orpharynx bilat	0.4	0.1	0.278	2.93642	5.05745	4.39124	1.17457	0.505745	1.22076	73.8945	153.631	127.057	29.5578	15.3631	35.3219	1.64993	4.81368	9.13095	0.659973	0.481368	2.5384	78.1467	23.9191	81.9148	31.2587	2.39191	22.7723		2.19679	13.2116		0.219679	3.67284	36.5667	178.846	2.88	14.6	17.8846	0.80064	0.4	0.1	0.278	23.2312	24.3854	8.15755	9.2925	2.43854	60.048
	right oropharynx	0.8	0.212		3.87442	0.634366		3.09954	0.134486		51.7505	286.846		41.4004	60.8113		2.25319	54.0381		1.80255	11.4561		138.928	6.0617		111.142	1.28508		2.31192	0.176911		1.84953	0.0375052		8.92308	27.3077		7.13846	5.78923		0.8	0.212		5.85	3.3122		4.68	0.702185
	oropharynx	0.58	0.111	0.116	1.92645	4.28601	4.98113	1.11734	0.475748	0.463245	114.066	133.086	62.7349	66.1585	14.7726	10.3891	0.949682	87.1499	2.80898	0.550816	9.67364	0.261235	39.4829	102.721		22.9001	11.402		13.0757	3.78853	0.0818216	10.2001	0.420527	0.00760941	26.7692	90.3846		15.5262	10.0327		0.58	0.111	0.116	12.35	67.5	3.74122	7.163	7.4925	0.347934
	left oropharynx	0.261	0.303	0.473	3.67822	1.52603	1.94771	0.960014	0.462388	0.921267	33.7126	161.594	140.189	8.799	48.9629	66.3094	0.929621	2.54186	2.10621	0.242631	0.770184	0.549722	102.23	4.75106	15.2362	26.6819	1.43957	3.97664	14.5717	7.21013	6.22401	3.80322	2.18467	2.94396	30.2186	67.1031	50.866	7.88704	20.3322	24.0596	0.261	0.303	0.473	9.34939	29	6.08816	2.44019	8.787	2.8797
	oropharynx left	0.394	0.07	0.1	4.87339	4.43704	4.07235	1.92011	0.310592	0.407235		149.425	196.711		10.4598	19.6711	2.60334	4.58751	27.619	1.02572	0.321126	10.8819	108.619	75.6893	207.163	42.7959	0.206425	81.6222	17.8228	2.36915		7.0222	0.0574471		17.8887		217.567	7.04813		21.7567	0.394	0.07	0.1	8.34122	9.3902		3.28644	0.781314
	oropharynx left	0.58	0.178	0.214	1.95625	2.91999	5.23577	1.13462	0.519759	1.12046	36.7663	112.098	100.045	21.3244	19.9535	21.4097	2.54507	2.76674	2.65672	1.47614	0.49248	0.568539	98.9531	56.8489	190.698	57.3928	10.1191	40.8093	17.3749	3.1448	12.9036	10.0775	0.559775	2.76138	6.76923	175.5	10.1443	3.92615	31.239	2.17089	0.58	0.178	0.214	8.9902	12.0439	9.00653	3.683	2.14381	1.9274
	right tonsil base of tongue	0.288	0.2066	0.091	1.47942	1.79336	3.57413	0.426073	0.370509	0.325246	16.1673	225.108	202.453	4.65619	46.5073	18.4232	30.4649	50.1693	1.65328	8.77388	10.365	0.150449	418.749	186.602	267.37	120.6	38.552	24.3307	12.9028	4.01407	1.08522	3.71	0.829306	0.0987553	9.35258	17.0278	8.03093	2.69354	3.51794	0.730814	0.288	0.2066	0.091	14.85	11.9951	8.72898	4.2768	2.47819	0.794337
	left tonsil	0.487	0.126	0.202	2.70265	3.82087	6.99264	1.31619	0.48143	1.41251	55.0513	134.651	91.7799	26.81	16.9661	18.5395	2.14029	34.9582	1.69393	1.04232	4.40473	0.342174	30.1446	13.1064	249.349	14.6804	1.6514	50.3684	11.8968	0.0140673	4.02646	5.79376	0.0177248	0.813344	310.769	24.1891	24.0436	151.345	3.04783	4.85681	0.487	0.126	0.202	11.7268	13.0439	9.5698	5.71097	1.64353	1.9331
	left tonsil	0.277	0.25	0.311	5.53791	0.292944	0.839043	1.534	0.073236	0.260942	169.472	386.788	159.768	46.9437	96.697	49.6877	1.84195	63.0538	14.6868	0.510221	15.7635	4.56759	195.449	8.51914	0.491489	54.1393	2.12979	0.152853	12.1795	1.51101	0.913265	3.37	0.377752	0.284026	153.231	29.2308	19.0255	42.4449	7.30769	5.91692	0.277	0.25	0.311	16.3812	5.23902	6.16571	4.53761	1.30976	1.91754
	right tonsil	0.255	0.094	0.022	1.31493	0.76637	3.05939	0.335308	0.0720388	0.0673066	11.2829	99.2139	165.345	2.87714	9.3261	3.6376	3.83704	3.065	1.84051	0.978446	0.28811	0.0404911	65.8595	3.27659	77.8191	16.7942	0.308	19.8439	13.1122	0.827356	2.03193	3.3436	0.0203027	0.0447026	16.3077	107.308	12.8247	4.15846	10.0869	0.282144	0.255	0.094	0.022	21.0688	12.7756	5.72898	5.37253	1.20091	0.126038
	left tonsil	0.73	0.04	0.126	1.86533	2.20569	4.22512	1.36169	0.0882278	0.532365	68.649	105.839	91.7102	50.1138	4.23355	11.5555	1.8183	5.24428	15.3545	1.32736	0.209771	11.2088	111.24	40.3021	200.527	81.2054	1.61208	25.2665	14.9668	0.00136778	1.60103	10.9258	5.47112e-05	0.201729	23.5521	169.887		17.193	6.79546		0.73	0.04	0.126	9.09224	3.99429	8.12898	6.63734	0.159771	1.02425
	left tonsil	0.401	0.143	0.153	3.28328	3.12684	3.96262	1.3166	0.447138	0.606281		138.43	266.853		19.7956	40.8284	2.12258	2.56892	5.72912	0.851154	0.367355	0.876555	148.921	24.083	6.38936	59.7174	3.44386	0.977571	19.4811	10.6058	12.7071	7.81193	1.51663	1.94419	190.444	169.789	148.189	76.3679	24.2798	22.6729	0.401	0.143	0.153		126.5	8.15755		18.0895	1.24811
	right tonsil	0.436	0.358	0.239	1.87631	4.29231	0.382192	0.818072	1.53665	0.091344	33.0259	158.081	132.456	14.3993	56.5931	31.6571	58.1798	4.20866	34.1028	25.3664	1.5067	14.8688	116.155	53.5723	52.4255	50.6437	19.1789	12.5297	15.3392	8.7842	0.684498	6.68789	3.14474	0.163595	16.5111	118.031	158.589	7.19884	42.2551	37.9028	0.436	0.358	0.239	9.58049	9.15347	41	4.17709	36.874	9.799
	left tonsil	0.3	0.259	0.461	1.12808	2.53362	1.50147	0.338424	0.656207	0.692178	72.0509	284.968	196.627	21.6153	73.8066	90.6448	4.44845	4.5665	5.11986	1.33453	1.18272	2.36026	36.3702	47.5106	38.8276	10.9111	12.3052	17.8995	11.9511	9.13379	12.2989	3.58532	2.36565	5.66981	50.3835	39.8866	10.3709	15.1151	10.3306	4.78099	0.3	0.259	0.461	6.85551	7.68	26.5	2.05665	19.166	12.2165
	right tonsil	0.284	0.21	0.244	2.59027	2.22585	2.02541	0.735635	0.467428	0.4942		162.534	152.549		34.1321	37.222	41.9206	2.9575	4.63435	11.9055	0.621075	1.13078	66.8425	10.9766	56.5212	18.9833	2.30508	13.79	12.869	0.667781	2.88133	8.60436	0.0628175	0.0288133	68.1891	110.225	53.0825	19.3657	23.1473	12.9521	0.284	0.21	0.244	6.62694	24.5	50.5	1.88205	5.145	12.322
	right tonsil	0.222	0.082	0.165	5.0168	4.71021	5.92835	1.11373	0.386237	0.978178	72.1287	77.1775	67.1208	16.0126	6.32856	11.0749	2.18507	3.77703	1.44486	0.485085	0.309717	0.32076	388.112	35.551	191.189	86.1609	2.91518	42.444	18.5601	1.07861		4.12035	0.088446		239.244	317.103	43.701	53.1121	26.0025	7.21067	0.222	0.082	0.165	6.61878			1.46937
	right tonsil	0.3		0.025			5.42583			0.135646			159.097			3.97743			14.7981			4.43943			126.886			38.0658	29.1822			8.75			81.9711		26.1237	24.5913		0.653093	0.3		0.025	24	37.5	97.5	7.2		2.4375
	hipopharynx left side	1.005	0.366	0.534	1.92718	2.31138	1.70923	1.93681	1.69286	1.23428	78.9385	222.856	273.533	79.3332	81.56	146.066	2.27003	61.5233	2.57509	2.28139	22.5175	1.3751	22.7723	38.5	29.3255	22.8862	14.091	15.6598	12.7856	3.04771	2.64324	12.8495	1.11546	1.41149	20.1891	203.486	81.0618	20.29	74.4759	43.287	1.005	0.366	0.534	20.5687	12.4341	7.87592	20.6716	4.5509	4.20574
	pharynx	0.375	0.2		1.67337	2.30395		0.627514	0.460789		51.402	204.638		19.2757	40.9276		1.59527	3.52846		0.598225	0.705693		56.1936	39.4829		21.0726	7.89659		18.5325	6.58495		6.94967	1.31699		1.84615	175		0.692308	35		0.375	0.2		19.9125	9.26341		7.46719	1.85268
	left hypopharynx	0.551	0.066	0.073	2.95274	1.57917	3.20454	1.62696	0.104225	0.233931	58.8351	209.02	159.087	32.4181	13.7953	11.6133	1.38068	83.0789	41.105	0.760755	5.48321	96.8233	125.002		96.8233	68.8761		7.09	9.07264	0.169301	1.39195	0.60524	0.0111739	0.101612	147.316	51.7527	174.423	81.1713	3.41568	12.7329	0.551	0.066	0.073	8.5902	7.9902		2.13037	0.527353
	bilat nasopharynx	0.248	0.0916	0.115	1.94487	1.68141	1.44176	0.482328	0.154017	0.165803	49.715	64.6697	308.316	12.3293	5.92374	7.09128	1.43769	6.65726	16.2258	0.356548	0.609805	1.86596	141.713	23.4276	16.7106	35.1447	2.14597	1.92172	14.4863		3.95276	3.59259		0.454567	26.0111	14.23	3.03093	6.45076	1.30347	0.348557	0.248	0.0916	0.115	9.89756	9.48293	4.18612	2.4546	0.868636	0.481404
	nasopharynx	0.151	0.077	0.09	2.41285	3.11844	6.43963	0.364341	0.24012	0.579566	43.8652	176.389	124.943	6.62365	13.5819	11.2449	22.1803	3.1699	37.3666	0	0.244082	28.9978		242.14	175.316		18.6448	26.4727	0.0528875	3.34179		0.00798602	0.257318		22.5485	80.6082	58.5979	3.40482	6.20684	5.27381	0.151	0.077	0.09	7.41469			1.11962
	Larynx biopsy of group V	0.173	0.104	0.143	2.91014	2.5819	3.7244	0.503454	0.268517	0.532589	70.0812	35.5258	84.011	9.60113	3.69469	12.0136	2.42946	48.4682	1.96585	0.420297	5.04069	0.281117	74.051	61.2723	44.5617	12.8108	6.37232	6.37232	10.4373	11.2842	13.9977	1.80566	1.17356	2.00168	56.5691	83.0769	25.2073	9.78645	8.64	3.60464	0.173	0.104	0.143	10.6293	12.0195	7.61061	1.83886	1.25003	1.08832
	right larynx	0.96	0.335	0.335	2.069	1.49727	1.68725	1.98624	0.501585	0.565227	48.1448	89.2163	276.2	46.219	29.8875	92.5269	1.60965	3.39918	6.28785	1.54526	1.13873	2.10643	155.474	24.9021	11.4681	149.255	8.3422	3.8418	16.5596	6.12675	13.5688	15.8973	1.58676	4.54554	101.678	14.3196		97.6107	4.79706		0.96	0.335	0.335	7.11673	15	6.51265	9.68898	5.025	2.18174
	larynx	0.757	0.162	0.764	1.82055	1.61763	2.7749	1.37815	0.262056	2.12002	36.9562	95.5518	162.916	27.9759	15.4794	124.468	9.69812	6.20602	48.1013	7.34148	#VALUE!	36.4126	15.5638	31.4553	97.151	11.7818	24.0318	73.5433	15.0926	0.483371	0.435258	11.4251	0.369296	0.34	30.1778	61.8618	8.90722	22.8446	10.0216	6.80511	0.757	0.162	0.764	8.0351	16.55	12.6442	6.08257	2.68	4.64
	right neck	0.225	0.177	0.148	4.82465	6.05733	6.85707	1.08555	1.07215	1.01485	113.026	460.517	185.898	25.4309	81.5116	27.5129	1.16441	168.632	2.68443	0.261993	29.8478	0.397295	287.685	151.542	250.168	64.7291	76.1193	37.0248	18.8546	6.58517	13.771	4.24227	1.16557	2.0381	147.385	12.6923	105.711	33.1615	2.24654	15.6453	0.225	0.177	0.148	16.4125	7.31875	3.59429	3.69281	1.29542	0.531954
	left neck	0.58	0.172	0.154	3.76669	1.75522	6.05833	2.18468	0.301897	0.932983	62.7632	133.066	115.469	36.4027	22.8874	8.89112	1.90019	27.4124	3.04264	1.10211	4.71493	0.468566	211.996	11.7957	162.683	122.957	2.02887	25.0532	17.9109	0.192966	1.58659	10.3883	0.0331902	0.244335	2.15385	91.75	27.2062	1.24923	15.781	4.18975	0.58	0.172	0.154	21.2875	7.38537	6.9902	12.3467	1.27028	1.07649
	parotid neck skin	0.5	0.169	0.343	0.148642	4.0395	3.1345	0.0743208	2.01975	1.07513	72.1287	76.2644	59.7344	36.0644	38.1322	20.4889	3.97735	2.91547	4.72826	1.98868	1.45773	1.62179	7.052	119.759	90.4339	3.52	59.8797	31.0188	5.2003	6.51353	6.05912	0.558831	7.476	2.07828	6.87835	5.28	4.33455	3.43918	0.89232	1.48675	0.5	0.169	0.343	6.81878	8.82286	20.5	3.40939	18.75	7.0479
	right malignus sinus	0.565	0.361	0.336	3.0787	2.95467	7.62833	1.73946	1.06664	2.56312	83.4221	244.724	123.316	47.1335	88.3453	16.771	0.93716	256.138	2.62357	0.529495	92.4657	0.88152	199.544	41.9404	335.032	112.743	15.1405	112.571	18.1324	6.32752	15.1977	10.2448	2.28424	5.10641	32.7889	59.0982	16.7423	18.5257	21.3344	5.6254	0.565	0.361	0.336	7.23902	21.4438		4.09005	7.739
	nasal and mid ear	0.794	0.02	0.05	2.31328	0.512952	6.64274	1.83675	0.0256476	0.332137	95.2271	228.461	149.624	75.6103	11.423	11.423	2.28426	5.02998	44.8539	1.8137	0.251499	35.614	73.068	89.2871	20.151	58.016	4.46436	15.9999	28.3469	0.340008		22.5075	0.0170004		22.1538	0.350515	31.1237	17.5902	0.00701031	1.55619	0.794	0.02	0.05	17.9125	25		14.2225	1.25
	ant mandibular	0.306	0.073	0.081	9.8877	2.9623	1.74884	3.02564	0.216248	0.141656		181.366	147.759		13.2397	11.9685	5.90168	2.85275	5.34825	1.80592	0.208251	0.0637248	19.0042	5.57021	103.049	5.8153	0.45	31.5329	6.64407	0.00907029	0.477052	2.03309	0.00662132	0.038	98.7692	203.907	2.61856	30.2234	14.8852	0.212103	0.306	0.073	0.081	7	8.00653		2.52	0.584477
	left buccal mucosa	0.3	0.043		3.60623	1.3905		1.08187	0.0597917		103.503	192.521		31.0509	8.27838		1.78705	4.92327		0.536116	0.2117		148.757	27.5234		44.6272	1.18351			1.78394			0.0767096		1.23077	91.0556		0.369231	3.91539	0	0.3	0.043		12.4125	14.2146		3.72375	0.611229
	bilat bare tongue	0.55	0.044		1.39111	1.08453		0.765112	0.0477192		104.252	133.237		57.3388	5.86244		3.15677	2.79037		1.73623	0.122776		59.4702	13.9255		32.7086	0.612723		12.9845	1.37812		0.406618	0.0606372		5.60845	97.3455		3.08465	4.2832	0	0.55	0.044		5.80245			3.19135
	right tongue	0.2	0.039	0.077	8.10099	1.49122	4.60924	1.6202	0.0581578	0.354912	8.6605	272.763	128.66	1.7321	10.6377	9.90686	2.13863	4.8936	5.25624	0.427727	0.19085	0.404731	10.6489	63.0744	119.923	2.12979	2.4599	9.23409	6.74836	0.492819		1.34967	0.01922		171.753	123.825	179.316	34.3505	4.82919	13.8074	0.2	0.039	0.077	5.5	9.22286	77.5	3.19	2.95815	5.9675
	border tongue	0.392	0.119	0.463	3.12014	2.45851	1.98036	1.2231	0.292562	0.916907	53.5976	184.959	157.887	21.0102	22.0102	73.1017	10.9025	3.80901	4.93753	4.27377	0.453272	2.28608	22.7723	18.8404	24.7383	8.92675	#VALUE!	11.4538	16.152	3.77891	15.1277	6.33158	0.44969	7.00414	108.698	127	35.1709	42.6097	15.113	16.2841	0.392	0.119	0.463	9.60653	9.12898		3.76576	11.3645
	Base of tongue	0.797	0.405	0.405	1.74468		2.77177	1.39051		1.12257	56.313	212.829	218.788	44.8815	86.1958	88.6092	2.02548	25.3907	5.23243	1.61431	#VALUE!	2.11914	118.121	125.002	112.879	94.1426	#VALUE!	45.7158	13.021		5.75642	23.5594		2.33135	45.538	154.629	21.28	36.2938	62.6247	8.6184	0.797	0.405	0.405	8.7698	3.5	123	6.98953	1.4175	49.815
	right tongue	0.262	0.002		2.99929	4.43704		0.785815	0.00887407		42.1307	107.658		11.0382	0.215317		26.7773	4.38797		7.01567	0.00877594		104.851	115.172		27.471	0.230344		22.5835	3.20862		5.91688	0.064		3.34444	7.51546		0.87	0.0150309		0.262	0.002		6.40245			1.67744
	epiglotis	0.35			5.67505			1.98627			81.4707			28.5147			2.66464			0.932624			125.493			43.9227															0.35
	left epiglotys	0.242			2.82405			0.683421			58.076			14.0544			1.41501			0.342434			131.719			31.876			1.09844			0.265822									0.242

## Sheet: OM 
	MUCOSITIS	actualizado
TNM	Tumour location	During	FU1MUCOS	FU2MUCOS			Medication
T2N2BM0	left oropharynx/ TONSIL	3	0	0			4			medication
T1N2BM0	orpharynx bilat	2	0	1			3		0	NO REP	7
T4N2CM0	right oropharynx	3	0				2 y 3		1	BIPHOS	4
T4N2BM0	oropharynx	2	1	1			2		2	INMUNOS	6
T2N0	left oropharynx	2	0	0			4		3	STEROID	9
T1N0M0	oropharynx left	2	0	0			1		4	HBP	13
T4N2BM0	oropharynx left	3	0	0			3		5	NO MED	5
T4N2M0	right tonsil base of tongue	2	0	0			0
T4N0	left tonsil	3	0	0			5
T2N2B	left tonsil	2	0	0			2
T2N2BM0	right tonsil	1	0	0			4
T2N2aM0	left tonsil	2	0	0			4
T2N1	left tonsil	1	0	0			0
T2N2	right tonsil	2	1	0			4
T2N2BM0	left tonsil	2	0	0			0
T4aN2bM0	left tonsil	2	0	0			4
T2N2bM0	right tonsil	2	0	0			3
T3N2BM0	right tonsil	2		0			0
T2N1	hipopharynx left side	1	0	0			5
T2N2C	pharynx	0	0				3
T3N2cM0	left hypopharynx	3	1	0			1y2
T3N0M0	bilat nasopharynx	3	0	0			5
T1N3M0	nasopharynx	2	0	0			4
T3N0M0	Larynx biopsy of group V	0	0	0			3
T2N0M0	right larynx	2	0	0			4
T4N2M0	larynx	2	0	0			1y 3
T4N2BM0	right neck	1	1	1			2 y 3
T0N2aM0	left neck	3	0	0			0
	parotid neck skin	2	0	0			4
T4N0M0	right malignus sinus	2	1	0			4
T2N0M0	nasal and mid ear	3		0			5
T4N0M0	ant mandibular	2	1	0			1
T4N1	left buccal mucosa	2	0				0
T4N2BM0	bilat bare tongue	2	0				2 y 4
	right tongue	3	0	0			3 y 4
T2N0M0	border tongue	2	0	0			4
T4aN2c	Base of tongue	2	0	0			5
T2N2bM0	right tongue	3	0				0
T3N1M0	epiglotis	3
T2N0M0	left epiglotys
